# Supplementary material for: The effect of footwear on mechanical behaviour of the human ankle plantar-flexors in forefoot runners
Source: PLoS One. 2022 Sep 19;17(9):e0274806. doi: 10.1371/journal.pone.0274806 (PMC9484631; doi:10.1371/journal.pone.0274806)
Supplement: S1 Dataset — (XLSX) [file pone.0274806.s002.xlsx]

## Sheet: Sheet1
Participant	SO_peakforce_1	SO_peakforce_2	MG_peakforce_1	MG_peakforce_2	LG_peakforce_1	LG_peakforce_2	SO_MT_poswork_1	SO_MT_poswork_2	MG_MT_poswork_1	MG_MT_poswork_2	LG_MT_poswork_1	LG_MT_poswork_2	TN_total_poswork_1	TN_total_poswork_2	SO_TN_MTposwork_1	SO_TN_MTposwork_2	MG_TN_MTposwork_1	MG_TN_MTposwork_2	LG_TN_MTposwork_1	LG_TN_MTposwork_2	SO_MF_MTposwork_1	SO_MF_MTposwork_2	MG_MF_MTposwork_1	MG_MF_MTposwork_2	LG_MF_MTposwork_1	LG_MF_MTposwork_2	SO_MTU_peakpospower_1	SO_MTU_peakpospower_2	MG_MTU_peakpospower_1	MG_MTU_peakpospower_2	LG_MTU_peakpospower_1	LG_MTU_peakpospower_2	Net horizontal impulse (N·s/BW)_1	Net horizontal impulse (N·s/BW)_2
1	10.01	9.82	3.45	3.72	0.84	1.02	0.57	0.53	0.17	0.14	0.03	0.03	0.65	0.67	75.57	76.75	67.13	60.73	44.74	48.64	27.52	27.06	40.65	46.72	63.99	65.53	11.19	10.34	4.59	4.5	0.93	0.98	0.0074149	0.01
2	11.28	10.53	4.78	3.83	1.08	0.97	0.73	0.67	0.25	0.21	0.05	0.05	0.7	0.59	62.57	61.74	62.05	59.55	36.02	34.01	41.32	40.95	43.71	47.92	71.06	74.31	17.44	14.63	6.95	5.47	1.62	1.32	0.01	0.0074149
3	13.3	13.07	4.8	4.27	1.32	1.16	0.6	0.44	0.21	0.17	0.05	0.05	1.01	0.95	77.77	79.73	79.9	87.18	56.69	79.87	23.99	23.44	32.22	21.67	63.14	30.97	14.27	11.68	6.95	6.47	1.58	1.93	0	0.01
4	14.53	13.44	5.35	4.47	1.46	1.06	0.88	0.78	0.33	0.24	0.07	0.05	1.23	0.98	85.08	80.7	79.82	71.02	55.47	53.68	15.93	20.79	22.83	33.25	49.68	50.87	17.06	15.22	8.21	5.18	1.74	1.04	0	-0.01
5	12.27	11.82	4.57	4.17	0.99	0.87	0.7	0.71	0.22	0.21	0.05	0.06	0.72	0.67	61.36	55.76	67.98	66.07	39.59	37.18	40.76	46.01	36.8	38.64	71.28	74.18	10.97	10.93	4.89	4	1.15	1.26	0.01	0
6	12.98	12.07	4.62	3.57	1.29	0.96	0.63	0.62	0.23	0.21	0.05	0.05	0.94	0.78	81.38	79.68	68.09	57.85	55.33	52.78	19.54	22.59	36.6	53.72	55.12	60.44	12.39	13.22	6	5.24	1.35	1.14	0.01	0
7	12.16	13.52	3.62	3.55	0.91	0.99	0.57	0.45	0.2	0.12	0.05	0.04	0.7	0.8	64.51	67.84	63.61	66.88	56.22	63.88	38.32	33.33	46.74	45.13	62.44	56.46	9.27	7.85	4.25	2.28	1.22	0.78	0	0
8	12.43	10.73	3.55	3.58	1.07	0.87	0.64	0.49	0.23	0.17	0.07	0.04	0.65	0.53	61.34	62.65	51.47	59.71	45.74	49.93	41.17	39.45	64.75	55.31	81.29	63.38	10.93	9.7	5.63	4.19	1.53	0.91	0	0
9	14.66	15.39	5.61	5.34	1.65	1.43	0.74	0.67	0.25	0.19	0.06	0.04	1.06	1.12	75.32	79.28	71.22	83.03	46	61.6	26.18	22.15	34.71	20.1	59.78	49.85	13.33	13.84	7.55	5.2	1.87	1.13	0.01	0.01
10	14.57	13.98	5.74	4.6	1.3	1.15	0.78	0.6	0.31	0.22	0.08	0.05	1.06	0.94	78.18	83.63	80.79	78.62	53.73	64.39	22.38	16.74	28.3	29.05	72.33	48.94	16.29	13.07	9.4	5.77	2.15	1.17	0.01	0.01
11	14.8	14.85	5.05	4.65	1.6	1.16	0.92	0.61	0.31	0.2	0.08	0.05	1.33	1.23	82.58	81.95	76.92	84.04	72.23	73.9	18.7	18.83	32.3	20.04	34.35	34.03	15.47	12.27	6.42	4.34	1.6	1.05	0	0.01
12	15.22	14.07	5.3	5.01	1.38	1.3	0.85	0.71	0.25	0.19	0.05	0.05	1.06	0.93	81.89	83.51	77.83	76.13	57.71	61.83	19.92	17.59	25.66	28.16	47.45	41.43	16.11	15.15	6.28	5.88	1.36	1.65	0	0.01
13	10.92	10.89	3.42	3.58	0.74	0.82	0.8	0.82	0.17	0.22	0.04	0.05	0.75	0.79	66.64	63.87	77.85	70.77	48.44	52.22	35.2	37.66	24.31	34.42	64.35	53.53	12.2	11.49	2.74	3.5	0.64	0.78	-0.01	0
Definitions:
SO = Soleus
MG = Medial gastrocnemius
LG = Lateral gastrocnemius
1 = Barefoot
2 = Shod
TN = Tendon
MF = Muscle fibre
MTU = Muscle-tendon unit
